# Supplementary material for: Germline determinants of humoral immune response to HPV-16 protect against oropharyngeal cancer
Source: Nat Commun. 2021 Oct 12;12:5945. doi: 10.1038/s41467-021-26151-9 (PMC8511029; doi:10.1038/s41467-021-26151-9)
Supplement: Supplementary file 4 — Supplementary Data 1 [file 41467_2021_26151_MOESM4_ESM.xlsx]

## Sheet: SuppData1
	Supplementary Data 1: HPV(-) OPC regional meta-analysis results (P < 5 x10-6 ) from GWAS association statistics obtained from multivariate logistic regression assuming an additive genetic model with sex and principal components as covariates
	CHR	BPa	SNP	other allele	effect allele	ORb	P	Phet
	12	107976608	rs35189640	C	T	2.7508	1.29e-09	0.9838
	5	162949420	rs729353	T	A	1.398	1.818e-07	0.4076
	5	162949089	rs62394931	C	G	1.3965	1.975e-07	0.3968
	16	7501809	rs146952371	C	T	2.5304	2.111e-07	0.0916
	13	109815112	rs55864736	G	A	1.4547	2.115e-07	0.1035
	3	2905056	rs75622279	G	A	2.0339	2.503e-07	0.31
	5	162939534	rs6874065	G	A	0.7181	2.923e-07	0.3129
	1	17476763	rs12079362	G	A	3.9808	4.131e-07	0.1024
	5	162951982	rs1114752	A	G	0.7231	4.509e-07	0.3319
	16	7505065	rs62017294	C	G	2.4247	4.56e-07	0.1368
	5	162940047	rs12515448	G	A	1.3846	4.647e-07	0.2996
	6	32614094	rs115210925	C	G	1.4611	5.205e-07	0.2664
	16	7508958	rs726475	C	G	0.4166	5.828e-07	0.1594
	1	17484741	rs72909832	T	C	3.8627	6.058e-07	0.0849
	1	17481357	rs57440809	C	T	3.8854	6.101e-07	0.0806
	1	17481197	rs1883911	C	T	3.8651	6.188e-07	0.0849
	1	17485133	rs76002401	T	C	3.8586	6.277e-07	0.0829
	1	17483263	rs57063131	C	T	3.8553	6.402e-07	0.0843
	1	17485762	rs12084773	G	A	3.8448	6.431e-07	0.0834
	1	17488709	rs2454165	T	C	3.8098	7.153e-07	0.0759
	2	153215701	rs72861983	C	T	2.3416	7.205e-07	0.8371
	5	162956281	rs13159242	G	A	1.3809	8.08e-07	0.2029
	1	17472710	rs79514246	G	C	3.7469	8.783e-07	0.1151
	1	17476831	rs12085482	A	G	3.7488	8.817e-07	0.1089
	1	17473781	rs59415835	A	C	3.74	8.951e-07	0.1131
	1	17474148	rs60813664	T	C	3.7383	9.008e-07	0.114
	1	17474464	rs58729513	G	A	3.7383	9.008e-07	0.1143
	1	17474237	rs57548223	C	A	3.738	9.03e-07	0.114
	1	17475302	rs11203313	C	T	3.7379	9.036e-07	0.113
	1	17474938	rs11203312	G	A	3.7373	9.049e-07	0.1147
	5	162944408	rs4869089	G	A	1.3697	9.095e-07	0.2565
	1	17473818	rs60648771	G	A	3.7334	9.273e-07	0.1147
	1	17475475	rs28522699	A	G	3.7326	9.372e-07	0.1139
	5	162948392	rs12515718	T	C	1.3688	9.851e-07	0.2211
	1	17472737	rs10047222	A	G	3.7206	1.001e-06	0.1144
	6	10416134	rs1051512	C	T	2.4436	1.033e-06	0.091
	1	17473323	rs10888005	T	C	3.7085	1.038e-06	0.1146
	1	17472906	rs10047224	A	G	3.7051	1.065e-06	0.1142
	1	17472863	rs10047223	A	G	3.7034	1.071e-06	0.1147
	4	35420953	rs111651905	C	T	2.5501	1.285e-06	0.1759
	12	74501598	rs181745657	T	C	2.9411	1.407e-06	0.9236
	3	166537993	rs77645982	C	T	2.9638	1.578e-06	0.1357
	10	135197376	rs11101731	G	A	1.6023	1.932e-06	0.1283
	10	135197336	rs11101730	A	T	1.6015	1.956e-06	0.1275
	10	135197051	rs11101729	G	A	1.6018	1.971e-06	0.1264
	1	240957393	rs1832905	A	G	1.3843	2.084e-06	0.8261
	1	240955376	rs12411131	G	C	1.3848	2.102e-06	0.8086
	1	240954544	rs10495475	T	C	1.3852	2.116e-06	0.8001
	1	240958615	rs34833519	C	T	1.3837	2.127e-06	0.85
	1	240968334	rs10926355	T	G	1.3852	2.163e-06	0.8793
	1	240953461	rs12047177	G	A	1.3852	2.173e-06	0.7915
	1	240970191	rs4098740	A	G	1.3856	2.178e-06	0.8771
	1	240953257	rs12026244	C	T	1.3852	2.193e-06	0.7897
	10	135200523	rs111485569	C	T	1.6072	2.244e-06	0.1131
	1	240971365	rs16840706	C	T	1.3846	2.325e-06	0.8764
	1	240951919	rs6657339	C	T	1.3844	2.347e-06	0.7792
	15	54473008	rs12593171	G	A	1.3992	2.356e-06	0.3423
	1	240960786	rs12026111	G	A	1.381	2.405e-06	0.8871
	1	240960999	rs12022939	A	G	1.3806	2.446e-06	0.8914
	1	240972742	rs10802908	T	A	1.3804	2.459e-06	0.5693
	1	240961334	rs12034316	C	T	1.3802	2.491e-06	0.8933
	1	240960268	rs12733627	T	G	1.3988	2.496e-06	0.6592
	1	240969897	rs10926357	C	T	1.4015	2.509e-06	0.7152
	1	240964233	rs4603122	G	C	1.3803	2.531e-06	0.8994
	1	240962372	rs3932692	C	A	0.7257	2.75e-06	0.9121
	1	240946291	rs12042174	A	C	1.3802	3.123e-06	0.6998
	6	32620852	rs17612907	G	A	1.4768	3.192e-06	0.7353
	1	165672104	rs77570135	T	G	1.7749	3.193e-06	0.0963
	1	165671663	rs75717581	T	A	1.7794	3.228e-06	0.0953
	15	54470688	rs10459593	A	T	1.3931	3.229e-06	0.3079
	8	90638305	rs150615	A	G	1.3964	3.265e-06	0.3922
	1	240943941	rs35434074	C	T	1.3794	3.291e-06	0.6895
	15	54472362	rs74737798	C	T	1.3927	3.348e-06	0.3176
	15	54472257	rs79755086	C	T	1.3923	3.357e-06	0.3194
	15	54472375	rs76848546	C	T	1.3924	3.387e-06	0.3172
	22	48190727	rs720441	G	C	1.5976	3.483e-06	0.2884
	16	7504615	rs80119450	G	T	2.0507	3.493e-06	0.3795
	12	74476778	rs78411186	G	A	3.4055	3.586e-06	0.6816
	1	240957524	rs1970532	A	C	1.3906	3.619e-06	0.7779
	16	7503827	rs76211373	A	T	2.0481	3.668e-06	0.3771
	2	211348024	rs149882261	A	T	3.0913	3.802e-06	0.7111
	1	240958372	rs61832398	T	C	1.3891	3.868e-06	0.7619
	1	240958479	rs61832399	T	C	1.3891	3.876e-06	0.7609
	1	240954521	rs9287251	A	T	1.3901	3.905e-06	0.7951
	6	32622238	rs17843699	A	G	1.4768	3.993e-06	0.313
	14	23249539	rs12433985	A	G	1.3844	3.994e-06	0.2761
	1	240959190	rs12049199	A	G	1.3885	3.996e-06	0.7459
	1	240959306	rs12022527	T	C	1.3885	3.998e-06	0.7437
	1	240955040	rs1539373	T	C	1.3893	4e-06	0.8239
	4	35497008	rs113244922	C	T	2.3669	4.046e-06	0.1478
	1	240959028	rs12049167	A	C	1.3879	4.1e-06	0.721
	1	240958852	rs12031528	C	T	1.3876	4.159e-06	0.7291
	15	54464459	rs11852494	G	A	1.3876	4.21e-06	0.3338
	1	240956067	rs1342446	T	C	1.3865	4.42e-06	0.7542
	1	240960073	rs6429223	G	A	1.386	4.481e-06	0.7099
	1	240956849	rs1342445	A	G	0.7216	4.521e-06	0.7464
	16	7504546	rs7194484	A	G	0.5832	4.593e-06	0.7497
	1	37937381	rs75778090	C	T	1.5327	4.717e-06	0.9964
	1	37941662	rs41267297	G	A	1.5403	4.753e-06	0.9762
	6	13510019	rs78671973	G	A	2.1118	4.784e-06	0.997
	15	54483834	rs11071055	A	C	1.3833	4.873e-06	0.3416
	7	100510236	rs111276691	C	T	2.2943	4.947e-06	0.821
	1	240960611	rs6663051	A	G	1.3669	4.978e-06	0.8387
	16	7498779	rs9302849	T	G	0.5585	4.989e-06	0.9238
	a SNP position according to NCBI genome build 37 (Hg19)
	b Fixed-effects meta-analysis
