# Supplementary material for: Germline determinants of humoral immune response to HPV-16 protect against oropharyngeal cancer
Source: Nat Commun. 2021 Oct 12;12:5945. doi: 10.1038/s41467-021-26151-9 (PMC8511029; doi:10.1038/s41467-021-26151-9)
Supplement: Supplementary file 5 — Supplementary Data 2 [file 41467_2021_26151_MOESM5_ESM.xlsx]

## Sheet: SuppData2
	Supplementary Data 2: HPV(+) OPC regional meta-analysis results (P < 5 x10-6 ) from GWAS association statistics obtained from multivariate logistic regression assuming an additive genetic model with sex and principal components as covariates
	CHR	BPa	SNP	other allele	effect allele	ORb	P	Phet
	6	31330788	rs9266329	G	A	0.6064	1.203e-12	0.8678
	6	32619654	rs28418426	T	C	1.5588	7.531e-12	0.1897
	6	32626739	rs12055445	A	G	1.4372	6.019e-11	0.5107
	6	31347816	rs4713462	A	G	0.6731	1.317e-10	0.3832
	6	31322047	rs1053726	G	A	0.5619	1.534e-10	0.4836
	6	31347798	rs4713460	G	A	0.6759	1.67e-10	0.362
	6	32636120	rs3828805	T	C	1.5213	5.198e-10	0.1934
	6	32620610	.	D	I	0.4242	1.445e-09	0.7954
	6	32584581	rs73730372	A	G	0.5524	1.73e-09	0.8136
	6	32584977	rs113016235	T	G	0.5554	2.113e-09	0.7648
	6	32608967	rs78496075	A	G	0.4354	2.747e-09	0.8714
	6	32626119	rs28584179	A	G	0.5315	3.116e-09	0.9547
	6	31434334	rs2523679	C	T	0.5079	3.134e-09	0.4061
	6	32596799	.	D	I	0.5333	3.169e-09	0.9981
	6	32592313	rs35224566	G	A	0.5318	3.284e-09	0.9955
	6	32591567	rs73728618	T	A	0.5319	3.308e-09	0.9955
	6	32592068	rs35867827	T	C	0.5319	3.308e-09	0.9955
	6	32591248	rs34967069	C	T	0.4271	3.313e-09	0.9077
	6	32590768	rs34831921	C	A	0.5319	3.315e-09	0.9952
	6	32610300	rs78712211	C	T	0.4338	3.416e-09	0.8821
	6	32593270	rs34720986	G	C	0.5313	3.547e-09	0.9723
	6	32610075	rs35975014	G	A	0.4373	3.734e-09	0.8708
	6	31434801	rs2523677	C	T	0.5062	3.79e-09	0.4356
	6	31328974	rs115497794	G	A	0.5216	3.924e-09	0.6284
	6	31328957	rs116280898	G	C	0.5247	3.98e-09	0.6254
	6	32527363	rs149005573	A	C	0.5248	4.134e-09	0.7293
	6	31343844	rs4959068	T	A	0.4315	4.421e-09	0.9492
	6	31335336	rs17193122	G	A	0.4316	4.444e-09	0.9479
	6	31330105	rs2394989	T	C	0.4319	4.623e-09	0.9469
	6	32594103	rs34518860	G	A	0.5317	4.703e-09	0.9382
	6	31355622	rs73398306	A	G	0.4169	4.887e-09	0.8284
	6	31341286	rs113000567	C	A	0.4345	5.024e-09	0.959
	6	32595857	rs35879651	C	T	0.4032	5.654e-09	0.9943
	6	31349075	rs112367395	G	A	0.4385	6.871e-09	0.9255
	6	32584880	rs73730377	A	G	0.5615	7.327e-09	0.754
	6	32588480	rs115632345	A	T	0.4283	7.498e-09	0.9593
	6	32586507	rs1281933	C	T	0.4297	8.157e-09	0.9934
	6	31359449	rs9368692	G	A	0.4739	8.468e-09	0.2424
	6	31354238	rs12524487	A	G	0.4743	8.705e-09	0.2423
	6	32606742	rs74379225	A	G	0.4303	8.773e-09	0.9665
	6	32596496	rs116489113	A	G	0.4301	8.793e-09	0.9855
	6	32605861	rs34481484	G	A	0.4304	8.827e-09	0.968
	6	32604384	rs62404085	G	A	0.4304	8.831e-09	0.9672
	6	32596985	rs115826298	G	A	0.4302	8.844e-09	0.9859
	6	32587359	rs111294540	C	A	0.4309	9.275e-09	0.9724
	6	32587603	rs34116693	C	T	0.4309	9.287e-09	0.9723
	6	32589544	rs112447098	C	A	0.4309	9.289e-09	0.9724
	6	32589793	rs34135912	G	A	0.4309	9.289e-09	0.9724
	6	32590162	rs35025478	A	G	0.4309	9.289e-09	0.9724
	6	32590187	rs35947801	T	A	0.4309	9.289e-09	0.9724
	6	32584749	rs113177970	C	T	0.431	9.294e-09	0.9724
	6	32582807	rs62406301	A	C	0.431	9.295e-09	0.9724
	6	32583719	rs113676242	C	G	0.431	9.295e-09	0.9724
	6	32583749	rs113468765	G	T	0.431	9.295e-09	0.9724
	6	32584662	rs62406302	T	G	0.431	9.295e-09	0.9724
	6	32585520	rs62406306	T	A	0.431	9.295e-09	0.9725
	6	32585805	rs34692256	G	A	0.431	9.295e-09	0.9724
	6	32587663	rs35390996	G	A	0.431	9.295e-09	0.9724
	6	32587967	rs80257164	C	A	0.431	9.295e-09	0.9724
	6	32588215	rs115076650	A	G	0.431	9.295e-09	0.9724
	6	32588713	rs76815088	T	C	0.431	9.295e-09	0.9724
	6	32589169	rs34645399	G	A	0.431	9.295e-09	0.9724
	6	32590165	rs35786457	G	A	0.431	9.295e-09	0.9724
	6	32591892	rs34412149	A	G	0.4309	9.298e-09	0.9703
	6	32582541	rs62406298	A	G	0.431	9.299e-09	0.9725
	6	32582558	rs62406299	G	C	0.431	9.299e-09	0.9725
	6	32591500	rs112953812	G	A	0.431	9.299e-09	0.9725
	6	32591717	rs114076271	G	A	0.431	9.301e-09	0.9725
	6	32587618	rs36232342	T	C	0.431	9.305e-09	0.9724
	6	32574983	rs139957660	G	A	0.2394	9.341e-09	0.4821
	6	32598356	rs115527034	T	C	0.431	9.377e-09	0.973
	6	32598680	rs151002495	G	A	0.431	9.382e-09	0.973
	6	32595141	rs116831885	C	T	0.4306	1.014e-08	0.994
	6	31328860	rs115860766	C	T	0.5385	1.021e-08	0.6072
	6	32593040	rs78390183	C	T	0.4317	1.023e-08	0.9817
	6	32620572	rs17612852	G	A	1.4817	1.081e-08	0.0507
	6	32582772	rs62406300	A	G	0.433	1.158e-08	0.9217
	6	31347802	rs4713461	A	G	0.4423	1.244e-08	0.9098
	6	32682862	rs3892710	C	T	0.6484	1.377e-08	0.1369
	6	32612417	rs62404117	A	G	0.4265	1.385e-08	0.7664
	6	32610976	rs9492	A	C	0.5102	1.691e-08	0.9983
	6	32672214	rs62406889	G	T	0.4479	1.691e-08	0.3611
	6	32585843	rs28383263	C	G	0.4403	1.759e-08	0.96
	6	31329004	rs114708313	A	T	0.5144	2.001e-08	0.7587
	6	32567551	rs112481371	A	G	0.4852	2.089e-08	0.8731
	6	32567784	rs62405652	A	C	0.4852	2.096e-08	0.8727
	6	32598813	rs548102104	G	A	0.2974	2.145e-08	0.7438
	6	32633287	rs28746817	C	T	1.4629	2.43e-08	0.3433
	6	31327701	rs9378249	T	G	0.4673	2.556e-08	0.3809
	6	32627561	rs9273440	T	C	1.4741	2.805e-08	0.0823
	6	31324448	rs17881210	G	A	0.4896	2.967e-08	0.401
	6	32589234	.	D	I	0.4484	3.083e-08	0.9959
	6	31329062	rs34087996	A	C	0.5141	3.35e-08	0.7359
	6	32598028	rs146668528	C	T	0.4096	3.437e-08	0.9591
	6	32592793	rs566952760	C	T	0.4344	3.567e-08	0.9593
	6	32630096	rs9274063	G	A	1.6781	4.785e-08	0.6603
	6	32588842	rs114014117	A	G	0.3529	4.818e-08	0.8788
	6	31322487	rs3819294	A	G	0.5128	4.843e-08	0.3679
	6	31366295	rs9394070	C	A	0.4763	5.475e-08	0.1666
	6	31370367	rs3763288	G	A	0.4767	5.589e-08	0.1668
	6	31375917	rs114202986	T	C	0.4768	5.59e-08	0.1679
	6	32589374	rs144081603	T	C	0.435	5.658e-08	0.9399
	6	31377975	rs28436034	A	G	0.6852	6.328e-08	0.1606
	6	31324348	rs4999717	C	T	0.5138	6.462e-08	0.3535
	6	31326292	rs9405085	A	G	0.5138	6.47e-08	0.352
	6	31323721	rs12526858	G	C	0.513	6.713e-08	0.3622
	6	31323725	rs12528645	T	C	0.513	6.736e-08	0.3625
	6	31392906	rs2524279	G	A	0.4811	6.75e-08	0.1701
	6	32608425	rs34430979	A	C	0.4515	7.005e-08	0.691
	6	31400292	rs2516471	G	A	0.4844	7.752e-08	0.2017
	6	31401466	rs2263323	C	T	0.4846	7.807e-08	0.2015
	6	31405617	rs2596466	T	C	0.4846	7.813e-08	0.2014
	6	31328475	rs9380248	C	T	0.5147	7.873e-08	0.4188
	6	31349120	rs9266703	G	A	0.5771	7.911e-08	0.4606
	6	31328545	rs9366782	A	T	0.515	8.033e-08	0.4157
	6	31380897	rs9357133	C	T	0.485	8.287e-08	0.2013
	6	31347201	rs9266642	C	T	0.578	8.368e-08	0.4595
	6	31348543	rs9266688	G	A	0.578	8.372e-08	0.4595
	6	31350463	rs9266729	A	G	0.5784	8.73e-08	0.4427
	6	31352880	rs9266774	A	G	0.5785	8.733e-08	0.4427
	6	31353417	rs9266775	A	G	0.5785	8.767e-08	0.4431
	6	31426399	rs2523684	A	G	0.485	8.907e-08	0.2121
	6	31320397	rs113274764	C	T	0.536	9.191e-08	0.9555
	6	31349030	rs9266701	G	T	0.5789	9.345e-08	0.4474
	6	31379391	rs3828879	C	T	0.6249	9.454e-08	0.7892
	6	31350380	rs4293988	A	C	0.5808	9.516e-08	0.5106
	6	31351313	rs9266749	C	T	0.5808	9.516e-08	0.5106
	6	31349922	rs9266722	C	T	0.5807	9.62e-08	0.5132
	6	32597429	rs533111599	T	C	0.3805	1.038e-07	0.7305
	6	32556378	rs9270207	C	T	0.6277	1.132e-07	0.512
	6	31416990	rs2524280	A	C	0.4873	1.134e-07	0.226
	6	31378335	rs9380254	G	C	0.4888	1.156e-07	0.196
	6	31347566	rs2244027	A	G	0.7112	1.242e-07	0.7599
	6	32583900	rs112648389	A	G	0.4314	1.259e-07	0.9844
	6	31351675	rs9266766	G	C	0.5825	1.275e-07	0.4732
	6	31320274	rs113121477	A	G	0.4695	1.277e-07	0.6799
	4	183255689	rs1516535	G	C	1.427	1.329e-07	0.8232
	3	166742591	rs9836282	T	C	0.7541	1.341e-07	0.0296
	6	32624874	rs28483633	C	A	1.5292	1.343e-07	0.9166
	6	31324955	rs34437781	C	T	0.4721	1.363e-07	0.6444
	3	166746608	rs1356768	G	A	0.7548	1.397e-07	0.0325
	4	183255693	rs1516534	A	C	1.426	1.404e-07	0.8338
	6	32596878	rs114786106	A	G	0.5141	1.495e-07	0.8723
	6	32674059	rs3134968	A	G	0.73	1.788e-07	0.1196
	6	31370329	rs3763287	C	A	0.4981	1.865e-07	0.1603
	6	32637418	rs17205647	A	G	1.3589	2.037e-07	0.7354
	6	32627773	rs1049213	A	G	1.4307	2.102e-07	0.0706
	6	31319872	rs58264607	C	A	0.5718	2.219e-07	0.8786
	6	31321249	rs116633868	A	T	0.4679	2.266e-07	0.6803
	6	32648719	rs3129782	G	A	1.4293	2.485e-07	0.0847
	6	32652581	rs3134975	T	C	1.4285	2.653e-07	0.103
	6	32680122	rs3135461	G	A	1.4382	2.684e-07	0.0334
	6	32663631	rs3129720	T	C	1.4279	2.733e-07	0.1069
	6	32623584	.	C	T	1.4772	2.743e-07	0.6525
	6	32661779	rs3129719	T	G	1.4278	2.744e-07	0.1068
	6	32496974	rs181619944	A	G	0.5073	2.851e-07	0.8428
	4	183256271	rs72698100	T	A	0.6976	2.939e-07	0.8587
	6	32635846	rs9274614	C	G	1.4264	2.963e-07	0.1049
	4	183256377	rs112500619	C	T	0.6977	2.98e-07	0.8593
	4	183255636	rs1516536	T	G	1.3897	3.097e-07	0.9777
	6	32637680	rs3134994	T	C	1.4253	3.132e-07	0.1031
	6	32652305	rs3134976	A	C	1.4249	3.201e-07	0.1024
	6	32612251	rs9273071	T	G	1.4803	3.309e-07	0.1704
	6	31435833	rs2244546	C	G	0.5805	3.407e-07	0.2989
	4	183253777	rs10020064	G	A	0.6991	3.417e-07	0.8617
	6	31325684	rs34265426	A	C	0.5064	3.493e-07	0.225
	6	31338528	rs9295986	A	G	0.7138	3.689e-07	0.8206
	4	183252755	rs2063907	A	G	1.3853	3.964e-07	0.9926
	6	32658624	rs2157051	G	A	1.4514	3.974e-07	0.065
	6	32583255	rs13208475	C	T	1.404	3.998e-07	0.9685
	6	32583274	rs13208697	A	C	1.404	3.998e-07	0.9685
	6	32565716	rs113690616	G	T	0.4649	4.125e-07	0.9115
	6	32568709	rs181584777	G	A	0.3982	4.28e-07	0.9713
	6	32619147	rs545686632	G	A	1.4951	4.418e-07	0.7959
	6	31319521	rs114945721	A	G	0.4702	4.491e-07	0.6231
	6	32608931	rs9272679	T	C	1.374	4.518e-07	0.202
	4	183253743	rs6853681	A	G	1.3763	4.595e-07	0.786
	6	32605295	rs1129735	C	T	1.3679	4.595e-07	0.0378
	6	32556499	rs28724207	G	A	1.5162	4.655e-07	0.1961
	4	183252977	rs9790638	G	A	1.3743	5.138e-07	0.7951
	6	31320849	rs35735140	G	A	0.5078	5.147e-07	0.4431
	4	183256229	rs4266329	T	C	1.3739	5.159e-07	0.7968
	4	183253490	rs2309684	G	A	1.3738	5.283e-07	0.7999
	6	32634387	rs1049055	G	A	0.7062	5.584e-07	0.1127
	6	31328944	rs115457991	G	A	0.3859	5.646e-07	0.9898
	6	32670136	rs3135001	T	C	1.4151	5.694e-07	0.0865
	6	32627747	rs1049225	A	G	0.7067	5.839e-07	0.1107
	6	32667946	rs3135190	T	G	1.4143	5.841e-07	0.08
	6	32634010	rs3830058	G	A	1.4149	5.88e-07	0.1109
	6	32634403	.	I	D	0.707	6.077e-07	0.119
	6	32630916	rs281863525	G	T	1.4187	6.155e-07	0.1363
	6	32615446	rs17612562	T	G	1.3607	6.232e-07	0.5543
	6	31328636	rs147412087	C	T	0.5463	6.789e-07	0.9154
	4	183257084	rs34900572	G	T	0.7208	6.905e-07	0.9463
	6	32627434	rs9273426	A	C	1.3615	6.976e-07	0.6849
	6	32585500	rs28383249	C	T	1.521	7.063e-07	0.9946
	6	32585058	rs28752533	A	G	1.4635	7.327e-07	0.8453
	4	183257009	rs7669247	A	G	1.3521	7.593e-07	0.6028
	6	32636040	rs9274626	T	C	1.4061	7.702e-07	0.1203
	6	32672089	rs3134995	A	G	0.7098	7.928e-07	0.0933
	6	32561887	rs28366333	G	C	1.4685	8.012e-07	0.063
	6	32694784	rs9276016	G	C	1.3617	8.262e-07	0.0782
	6	32580999	rs12205706	C	T	1.538	8.315e-07	0.8934
	6	31323567	rs4081560	G	A	0.652	8.331e-07	0.7805
	6	31378117	rs17200109	C	T	0.4952	9.257e-07	0.3136
	6	32631866	rs9274295	A	G	0.6674	9.507e-07	0.0932
	6	32668439	rs3135002	A	C	1.4352	9.641e-07	0.055
	4	183251534	rs13129891	T	C	0.7063	9.77e-07	0.7865
	4	183256047	rs28437436	C	G	0.7062	9.864e-07	0.8279
	6	32581491	rs10947320	C	T	1.5074	1.006e-06	0.9973
	6	32605067	rs28383344	C	G	1.4422	1.01e-06	0.4915
	6	32568127	rs28752491	G	C	1.4812	1.012e-06	0.6904
	6	31325478	rs116138399	G	C	0.5505	1.028e-06	0.6797
	6	32479729	rs146486595	T	A	0.383	1.033e-06	0.7757
	6	158030721	rs142170828	G	A	1.6965	1.041e-06	0.3456
	6	158027884	rs150070545	C	T	1.692	1.157e-06	0.3608
	6	32557163	rs113650892	C	A	1.6624	1.169e-06	0.7896
	6	31326203	rs4947313	G	T	0.3951	1.195e-06	0.6832
	6	32634302	rs1049062	A	G	1.4015	1.205e-06	0.12
	3	166762576	rs11717710	G	A	0.7649	1.223e-06	0.038
	6	32585007	rs28752528	G	T	1.5328	1.25e-06	0.9206
	4	183255537	rs35789608	A	G	0.709	1.278e-06	0.8158
	6	32552029	rs17884945	A	T	1.3932	1.305e-06	0.5837
	4	183266739	rs7699524	C	T	0.7104	1.356e-06	0.8699
	4	183254804	rs13125392	G	A	1.3608	1.433e-06	0.8081
	4	183257462	rs7670222	C	T	1.341	1.439e-06	0.6905
	6	32565169	rs28366359	C	T	1.4881	1.475e-06	0.7917
	6	31322340	rs3926873	G	A	0.5557	1.509e-06	0.6938
	6	31323875	rs41560220	C	T	0.5561	1.537e-06	0.694
	6	31322803	rs17193040	G	T	0.5561	1.543e-06	0.695
	6	32571897	rs12211942	A	G	1.3761	1.55e-06	0.108
	6	31321587	rs3997995	C	T	0.5562	1.552e-06	0.6941
	6	31323203	rs1050823	A	G	0.5556	1.562e-06	0.6921
	6	32636543	rs9274666	A	G	0.7657	1.59e-06	0.1442
	6	32614749	rs17612489	T	A	1.3465	1.611e-06	0.4301
	17	40536396	rs8070763	T	C	0.7607	1.614e-06	0.9432
	17	40535184	rs12942611	C	A	0.7612	1.673e-06	0.9436
	6	31238925	rs141142418	A	G	0.3863	1.694e-06	0.7095
	6	32626537	rs28672722	G	T	0.7187	1.706e-06	0.7558
	6	31323885	rs41549217	A	C	0.4008	1.751e-06	0.7064
	6	158026366	rs140840114	T	C	1.6769	1.802e-06	0.3424
	6	31360602	rs116562707	A	G	0.4112	1.833e-06	0.9834
	6	31352818	rs118061248	A	G	0.409	1.869e-06	0.9979
	6	32584625	rs3129758	A	G	1.3398	1.879e-06	0.1668
	6	32609181	rs1129765	C	T	1.4731	1.897e-06	0.7585
	17	40531761	rs7219739	G	T	0.7633	1.979e-06	0.879
	6	158013897	rs111339992	G	A	1.6731	2.049e-06	0.6211
	6	31424607	rs3093971	G	A	0.627	2.059e-06	0.3032
	5	3813000	rs10072600	G	A	0.7687	2.089e-06	0.8007
	6	32657505	rs4538748	T	C	1.3215	2.096e-06	0.9191
	6	32585489	rs28383248	G	A	1.6625	2.159e-06	0.8373
	6	32620469	rs17612816	T	G	1.3263	2.223e-06	0.4572
	2	138042940	rs2573093	T	C	0.7456	2.299e-06	0.7322
	6	32588104	rs200991817	C	T	0.0829	2.311e-06	0.7242
	6	32558084	rs28366235	G	A	1.4889	2.315e-06	0.9809
	6	31295891	rs115301069	C	T	0.4921	2.334e-06	0.6607
	6	31390239	rs114869225	G	A	0.4166	2.343e-06	0.9252
	6	31379168	rs3828875	C	T	0.4162	2.378e-06	0.927
	6	31372474	rs116975856	G	C	0.4157	2.401e-06	0.9458
	17	40530895	rs8071537	G	T	0.7654	2.426e-06	0.894
	17	40498273	rs3816769	G	A	0.7665	2.43e-06	0.8558
	6	32626899	rs4713571	G	T	1.3388	2.448e-06	0.6921
	6	32588088	rs116654558	C	T	0.0828	2.51e-06	0.7247
	6	32636756	rs2858302	G	A	1.2912	2.551e-06	0.4851
	1	23858002	rs2742976	T	G	0.769	2.595e-06	0.3765
	2	86464104	rs10206710	G	A	0.7834	2.641e-06	0.9452
	17	40504250	rs62075772	A	G	0.7673	2.671e-06	0.8705
	17	40505134	rs8076051	A	G	0.7673	2.673e-06	0.8713
	6	30138162	rs1029239	C	G	1.2904	2.691e-06	0.9276
	5	3831508	rs2932327	A	G	0.7729	2.717e-06	0.6237
	17	40498944	rs17885741	T	C	0.7675	2.725e-06	0.8642
	6	29927722	rs2571400	C	G	1.2905	2.726e-06	0.8924
	17	40496163	rs17886724	A	G	0.7672	2.765e-06	0.8578
	5	3835881	rs1873220	T	A	0.7722	2.771e-06	0.5771
	17	40496024	rs7217655	C	T	0.7673	2.796e-06	0.8568
	17	40543992	rs4796647	G	A	1.305	2.819e-06	0.9941
	17	40495390	rs8072391	G	A	0.7673	2.831e-06	0.8544
	6	32649676	rs9275109	G	T	1.3358	2.844e-06	0.2009
	17	40496594	rs12950549	A	G	0.7676	2.849e-06	0.8532
	6	31377587	rs12175489	A	G	0.6549	2.965e-06	0.3588
	17	40532701	rs8068748	T	C	0.7676	2.98e-06	0.9684
	4	183259871	rs28708935	C	T	0.7208	3.042e-06	0.8663
	5	3828209	rs2967813	A	G	0.7739	3.105e-06	0.6378
	6	32580928	rs12192221	A	G	1.4426	3.157e-06	0.9281
	6	31321519	rs2395474	A	G	0.5645	3.169e-06	0.8006
	6	32603897	rs28383338	G	A	1.4354	3.177e-06	0.9191
	5	3834603	rs2963794	G	A	0.7748	3.195e-06	0.5773
	6	32607872	rs28383399	A	G	1.4353	3.208e-06	0.9292
	6	32609173	rs10093	C	G	1.296	3.224e-06	0.2596
	5	3833737	rs1319962	G	A	0.7747	3.253e-06	0.5882
	6	32609038	rs28383438	C	T	1.4349	3.262e-06	0.9267
	6	32609046	rs28383440	C	T	1.4349	3.264e-06	0.9267
	6	31356943	rs2904598	A	T	0.6621	3.288e-06	0.6618
	6	32605825	rs28383348	G	A	1.4345	3.3e-06	0.9223
	6	32610277	rs28383466	A	G	1.4344	3.333e-06	0.9299
	6	32573950	rs2647072	G	T	1.4413	3.346e-06	0.9558
	6	32591368	rs28383320	T	C	1.4344	3.356e-06	0.9231
	6	32590352	rs28383318	G	T	1.4345	3.37e-06	0.926
	6	32611068	rs707947	A	G	1.443	3.427e-06	0.9453
	6	32587281	rs28383315	A	G	1.4335	3.443e-06	0.9174
	1	23884661	rs1050096	G	A	1.2812	3.465e-06	0.3617
	6	32447074	rs29001517	C	A	1.465	3.468e-06	0.761
	17	40507980	rs9891119	A	C	0.7703	3.498e-06	0.9494
	6	32591038	rs28383319	A	G	1.4332	3.514e-06	0.9212
	6	32510012	rs57588792	A	G	1.3531	3.521e-06	0.1454
	6	32627386	rs12918	C	T	1.3249	3.525e-06	0.905
	6	32614691	rs12190291	G	A	1.4341	3.587e-06	0.9881
	6	32576036	rs12206257	C	T	1.4326	3.603e-06	0.9226
	6	31394898	rs116307838	G	C	0.4162	3.616e-06	0.9597
	6	32574991	rs13193798	G	A	1.4328	3.637e-06	0.9307
	6	32635312	rs9274579	A	G	0.7214	3.637e-06	0.1508
	5	3820906	rs7706463	G	T	0.7751	3.653e-06	0.6885
	5	3820935	rs7731170	T	C	0.7751	3.67e-06	0.6874
	6	32541698	rs116496280	C	A	1.378	3.792e-06	0.1096
	6	32600340	rs28383330	A	G	1.4312	3.81e-06	0.9377
	6	32601462	rs2395520	A	G	1.4312	3.81e-06	0.9377
	6	32602285	rs17211475	A	G	1.4311	3.812e-06	0.9376
	6	32552095	rs17885382	C	T	1.6373	3.818e-06	0.8914
	6	32577847	rs13206219	G	T	1.4305	3.912e-06	0.9314
	6	32580703	rs12192104	A	C	1.4304	3.92e-06	0.9316
	6	32578100	rs13206639	A	G	1.4304	3.923e-06	0.9317
	6	32570439	rs2647063	G	C	1.4301	3.939e-06	0.8845
	6	31371577	rs17206455	G	C	0.4181	3.943e-06	0.9018
	2	86463063	rs12714178	G	A	0.7842	3.956e-06	0.8049
	17	40519890	rs957970	A	G	0.7713	3.959e-06	0.9646
	6	32491951	rs146002960	A	C	1.4745	3.969e-06	0.9195
	6	32518996	rs80250300	C	A	1.3294	3.978e-06	0.0448
	5	3836039	rs2967814	G	C	0.7757	3.982e-06	0.5835
	6	32569667	rs2647060	G	T	1.4299	3.993e-06	0.8852
	6	31346805	rs9266627	G	A	1.3019	4.006e-06	0.7117
	17	40521204	rs35840966	C	T	0.7715	4.032e-06	0.966
	5	3812991	rs11745339	T	A	0.775	4.068e-06	0.8717
	6	32626702	rs35779483	A	G	1.3129	4.165e-06	0.7471
	5	3817725	rs7727954	G	A	0.7767	4.357e-06	0.7179
	6	31385782	rs2596529	A	T	0.6211	4.371e-06	0.2282
	6	32625209	.	C	T	1.3376	4.385e-06	0.2184
	6	31397658	rs2516451	A	G	0.6211	4.41e-06	0.1815
	6	31398784	rs2524278	C	T	0.6218	4.51e-06	0.1773
	6	31392308	rs2596468	A	G	0.6218	4.519e-06	0.1772
	6	32653676	rs9275168	A	G	0.7568	4.539e-06	0.142
	6	32626130	rs7744020	A	G	1.31	4.568e-06	0.6953
	6	32572666	rs2858869	G	A	1.4284	4.61e-06	0.8474
	6	32561880	rs28366331	T	G	1.4005	4.62e-06	0.1246
	6	32592582	rs9271657	T	C	0.6637	4.627e-06	0.7907
	6	32409996	rs6911777	T	C	1.5531	4.64e-06	0.7997
	6	32410087	rs16822618	T	C	1.5531	4.641e-06	0.8
	6	32658310	rs9469220	G	A	0.7753	4.735e-06	0.9737
	17	40534075	rs7211777	G	A	1.2959	4.754e-06	0.982
	2	71734274	rs11686031	A	G	1.3192	4.76e-06	0.8562
	6	32565979	rs28383172	A	G	1.426	4.847e-06	0.8773
	6	32561137	rs28366311	C	G	1.4452	4.875e-06	0.4586
	6	32654174	rs9275177	G	A	0.7514	4.885e-06	0.1972
	6	32653018	rs28371251	T	C	1.3128	4.987e-06	0.6596
	a SNP position according to NCBI genome build 37 (Hg19)
	b Fixed-effects meta-analysis
