# Supplementary material for: Germline determinants of humoral immune response to HPV-16 protect against oropharyngeal cancer
Source: Nat Commun. 2021 Oct 12;12:5945. doi: 10.1038/s41467-021-26151-9 (PMC8511029; doi:10.1038/s41467-021-26151-9)
Supplement: Supplementary file 6 — Supplementary Data 3 [file 41467_2021_26151_MOESM6_ESM.xlsx]

## Sheet: SuppData3
	Supplementary Data 3: pooled HPV(-)OPC and OC results ( P < 5 x10-6 ) from GWAS association statistics obtained from multivariate logistic regression assuming an additive genetic model with sex and principal components as covariates
	CHR	BPa	SNP	other allele	effect allele	ORb	P	Phet
	6	32636120	rs3828805	T	C	1.2999	2.506e-09	0.7098
	6	32587300	rs9271378	A	G	1.2276	7.349e-09	0.9299
	15	49829019	rs10851478	G	A	1.2184	1.293e-08	0.1784
	15	49785916	rs12910284	A	G	1.2181	1.5e-08	0.175
	15	49774963	rs11852293	A	G	1.2182	1.543e-08	0.1744
	6	32627561	rs9273440	T	C	1.2885	2.712e-08	0.2765
	4	100239319	rs1229984	A	G	0.5916	4.132e-08	0.1137
	15	49998682	rs692309	T	C	0.8152	4.527e-08	0.2546
	10	126157446	rs201982221	D	I	1.7449	4.82e-08	0.2844
	5	1343794	rs10462706	C	T	0.7593	5.013e-08	0.8047
	6	32627773	rs1049213	A	G	1.2784	5.751e-08	0.293
	12	107976608	rs35189640	C	T	1.7894	7.517e-08	0.5436
	15	49977088	rs1507618	A	C	1.2166	8.93e-08	0.2639
	6	32630916	rs281863525	G	T	1.28	9.531e-08	0.5803
	6	29943715	rs3823363	G	A	0.8222	1.16e-07	0.7922
	6	32636543	rs9274666	A	G	0.8229	1.203e-07	0.7061
	6	32658624	rs2157051	G	A	1.2896	1.232e-07	0.8128
	9	22064465	rs8181047	A	G	1.2167	1.319e-07	0.1507
	15	50002461	rs1484553	T	G	1.2181	1.476e-07	0.2574
	6	32677846	rs4947344	A	G	0.803	1.559e-07	0.4972
	15	49813497	rs1395903	G	T	1.2057	1.597e-07	0.0616
	6	32631866	rs9274295	A	G	0.7525	1.613e-07	0.2382
	6	32668439	rs3135002	A	C	1.289	1.618e-07	0.7127
	6	32581582	rs9271300	C	G	1.2078	1.74e-07	0.5948
	9	22059905	rs10757268	T	C	0.8227	1.75e-07	0.2369
	9	22060136	rs2095144	A	G	0.8231	1.86e-07	0.2273
	15	49824761	rs17402115	C	T	1.2037	1.975e-07	0.071
	6	32647701	rs3129780	T	A	1.2433	2.009e-07	0.6016
	6	32634387	rs1049055	G	A	0.7884	2.011e-07	0.3587
	15	49815650	rs1818308	T	A	1.2037	2.014e-07	0.069
	6	32634010	rs3830058	G	A	1.2682	2.018e-07	0.3361
	15	49806402	rs2413956	G	A	1.2037	2.042e-07	0.0658
	6	32627747	rs1049225	A	G	0.789	2.158e-07	0.3327
	15	49816682	rs12907918	G	A	1.2026	2.308e-07	0.0716
	6	32670136	rs3135001	T	C	1.2668	2.332e-07	0.6225
	15	49796697	rs34246470	C	T	1.2021	2.465e-07	0.065
	15	49797933	rs12908624	G	A	1.2021	2.475e-07	0.0657
	15	49797119	rs35698479	A	G	1.202	2.494e-07	0.0654
	15	49771977	rs62009977	A	C	1.2027	2.55e-07	0.061
	6	32667946	rs3135190	T	G	1.2657	2.579e-07	0.6468
	15	49791951	rs11858411	A	G	1.2019	2.593e-07	0.0608
	6	32635846	rs9274614	C	G	1.264	2.597e-07	0.5409
	15	49770616	rs4436732	G	A	1.2026	2.616e-07	0.0605
	15	49766968	rs2899434	G	A	1.2026	2.625e-07	0.062
	15	49790877	rs34146550	T	C	1.2018	2.625e-07	0.0624
	15	49789971	rs55904469	G	A	1.2017	2.653e-07	0.062
	15	49831894	rs34694913	G	T	1.2009	2.653e-07	0.0548
	15	49830708	rs1911612	G	A	1.2009	2.659e-07	0.0549
	15	49765426	rs11854671	C	T	1.2025	2.694e-07	0.0615
	6	32634403	rs71789649	I	D	0.7906	2.739e-07	0.3425
	6	32652581	rs3134975	T	C	1.2634	2.743e-07	0.5689
	15	49770806	rs12593151	C	T	1.202	2.759e-07	0.0633
	15	49835588	rs11855173	G	A	1.2006	2.796e-07	0.0543
	9	22077543	rs1412832	G	A	1.2098	2.812e-07	0.0549
	6	32663631	rs3129720	T	C	1.2628	2.856e-07	0.538
	6	32661779	rs3129719	T	G	1.2628	2.861e-07	0.5376
	15	49832378	rs12232355	A	G	1.2002	2.894e-07	0.0552
	15	49783775	rs34414487	A	G	1.2011	2.947e-07	0.0598
	15	49839116	rs11638200	A	G	1.2003	2.99e-07	0.0538
	15	49781725	rs4547278	C	T	1.201	3.02e-07	0.059
	15	49757108	rs12595692	C	T	1.2015	3.065e-07	0.0582
	15	49756081	rs12148764	A	T	1.2013	3.127e-07	0.0578
	6	32637680	rs3134994	T	C	1.2618	3.142e-07	0.527
	15	49755842	rs4480740	G	A	1.2013	3.144e-07	0.0577
	15	49755442	rs7174135	T	A	1.2012	3.176e-07	0.0574
	15	49773591	rs34002493	C	T	1.2008	3.176e-07	0.0595
	15	49758729	rs6493372	T	C	1.2012	3.182e-07	0.0559
	15	49843747	rs11854568	T	C	1.2	3.203e-07	0.0534
	15	49753532	rs17479589	T	C	1.2011	3.21e-07	0.0575
	15	49845296	rs11070706	T	C	1.1999	3.273e-07	0.0532
	9	133962573	rs77452476	T	G	1.2859	3.289e-07	0.9475
	6	32672089	rs3134995	A	G	0.7918	3.344e-07	0.6426
	15	49873811	rs62022665	G	C	1.204	3.357e-07	0.0611
	6	32652305	rs3134976	A	C	1.2609	3.417e-07	0.5194
	6	32634302	rs1049062	A	G	1.2626	3.484e-07	0.3656
	15	49880905	rs12901680	T	C	1.2043	3.489e-07	0.0612
	15	49849674	rs1395901	C	T	1.1997	3.532e-07	0.0526
	6	32636040	rs9274626	T	C	1.2592	3.683e-07	0.4651
	15	49995341	rs55968860	G	T	1.2179	3.804e-07	0.0985
	15	49855920	rs12908635	A	G	1.1998	3.87e-07	0.0523
	15	49883343	rs62022667	G	C	1.2037	3.873e-07	0.0597
	15	49858901	rs12906972	T	C	1.1999	4.068e-07	0.0524
	15	49871503	rs4775816	A	C	1.2015	4.183e-07	0.0467
	6	32633809	rs9274483	T	C	1.2554	4.214e-07	0.169
	15	49869141	rs12912703	C	G	1.2009	4.307e-07	0.0454
	6	32619654	rs28418426	T	C	1.2381	4.322e-07	0.7011
	22	21231861	rs150481896	G	A	2.1705	4.415e-07	0.8768
	15	49905410	rs7162741	A	G	1.2048	4.527e-07	0.0609
	15	49906971	rs12907944	G	A	1.2046	4.753e-07	0.0578
	15	49817864	rs62010017	T	C	1.1909	4.83e-07	0.5363
	15	49909741	rs10851479	C	T	1.2043	5.036e-07	0.0598
	15	49925041	rs12902960	T	C	1.2056	5.088e-07	0.0585
	15	49922775	rs7172906	C	G	1.2054	5.156e-07	0.0586
	6	32648719	rs3129782	G	A	1.256	5.211e-07	0.4736
	15	49916655	rs925104	T	G	1.2046	5.289e-07	0.0587
	15	49997216	rs11634947	C	G	1.2137	5.687e-07	0.0554
	6	32620572	rs17612852	G	A	1.2457	5.769e-07	0.3645
	22	49358321	rs11705249	G	T	1.5183	5.839e-07	0.7209
	15	49929664	rs8032688	A	G	1.2044	6.187e-07	0.0583
	15	49993143	rs11639326	G	C	1.2113	6.258e-07	0.0776
	15	49992862	rs28819483	G	A	1.2112	6.293e-07	0.0783
	15	49945675	rs12591317	A	G	1.2054	6.366e-07	0.0585
	15	49933823	rs12591659	G	A	1.2044	6.384e-07	0.0598
	15	49948824	rs11852336	T	C	1.2051	7.01e-07	0.0619
	15	49872585	rs8027730	C	A	1.1878	7.11e-07	0.552
	2	218270810	rs1479575211	D	I	0.7706	7.305e-07	0.4389
	15	49872347	rs7161744	A	C	1.1873	7.494e-07	0.5322
	15	49794020	rs7169799	T	C	1.1848	7.526e-07	0.5068
	15	49793030	rs11070697	G	A	1.1847	7.623e-07	0.5041
	15	49891094	rs11632201	T	C	1.1887	7.695e-07	0.5284
	9	133953882	rs199717881	C	A	1.3044	7.814e-07	0.8385
	9	22050898	rs944800	A	G	1.199	7.977e-07	0.0496
	2	72085791	rs10206237	A	G	0.7366	8.373e-07	0.218
	15	49834746	rs11854203	C	A	1.1836	8.56e-07	0.4594
	15	49969620	rs12906134	G	T	1.2053	8.562e-07	0.0646
	15	49871878	rs12899680	C	G	1.1859	8.796e-07	0.4823
	6	32630509	rs281863802	A	G	0.8329	8.827e-07	0.2917
	15	50000272	rs7180421	C	T	1.2105	8.978e-07	0.1042
	15	50004083	rs17404727	T	C	1.2105	9.148e-07	0.1031
	6	32627082	rs9273394	A	G	0.8135	9.305e-07	0.5606
	15	50002399	rs62022700	A	G	1.21	9.595e-07	0.1032
	15	49984805	rs1948975	C	A	1.2063	9.779e-07	0.0679
	15	49861226	rs12594670	G	A	1.184	9.826e-07	0.4561
	4	29369145	rs73224896	A	T	1.5588	9.969e-07	0.1615
	15	49991712	rs34941109	G	A	1.2067	1.011e-06	0.0685
	6	32628342	rs9273500	A	G	0.7857	1.015e-06	0.7949
	15	49869576	rs12148716	T	C	1.2049	1.018e-06	0.0134
	2	72083803	rs7596953	G	A	0.737	1.151e-06	0.4264
	22	49356563	rs113959751	G	T	1.5121	1.166e-06	0.7651
	6	32422191	rs2097442	G	A	1.2355	1.223e-06	0.5521
	9	133956465	rs10901348	G	A	1.2886	1.276e-06	0.8815
	2	27857992	rs4666009	T	A	0.8454	1.352e-06	0.6687
	6	32635312	rs9274579	A	G	0.7993	1.371e-06	0.444
	2	72083780	rs7596753	C	A	0.7378	1.4e-06	0.3733
	2	27857517	rs1528402	G	A	0.846	1.526e-06	0.6457
	2	27855924	rs6547741	G	A	0.8461	1.534e-06	0.6474
	2	27856495	rs4666007	T	C	0.8462	1.553e-06	0.6488
	2	27859926	rs56001553	C	T	1.182	1.674e-06	0.665
	2	27794233	rs10205364	C	T	0.8473	1.69e-06	0.7599
	2	27801403	rs1919125	C	G	0.8478	1.692e-06	0.7399
	2	27801418	rs1919126	C	A	1.1794	1.747e-06	0.7231
	2	27777904	rs6750943	T	G	0.8466	1.753e-06	0.7462
	2	27830990	rs6547734	G	T	0.8473	1.768e-06	0.7205
	2	27854369	rs6547740	G	A	0.8469	1.771e-06	0.6308
	6	31785228	rs506770	G	C	1.2434	1.771e-06	0.9065
	15	49749735	rs11639111	C	T	1.1843	1.795e-06	0.1706
	2	27816989	rs4665997	T	C	0.8477	1.814e-06	0.7176
	6	32680122	rs3135461	G	A	1.2434	1.926e-06	0.4488
	2	27824940	rs7604798	T	C	0.8479	1.932e-06	0.7014
	6	32634103	rs796429679	I	D	0.8512	1.953e-06	0.0894
	2	27796526	rs10165098	C	T	0.8483	1.962e-06	0.7428
	15	49789413	rs12050614	C	T	1.1825	1.976e-06	0.112
	2	27783418	rs6547709	G	A	0.8476	2.002e-06	0.6992
	15	50004817	rs7178146	G	C	1.2004	2.029e-06	0.1648
	2	27774924	rs1820297	A	G	0.8473	2.039e-06	0.7314
	2	27813827	rs4665995	T	G	0.8485	2.041e-06	0.7258
	2	27846603	rs1528404	T	C	0.8478	2.089e-06	0.6989
	2	27778091	rs6706610	G	A	0.8476	2.09e-06	0.733
	15	49836867	rs12593917	G	T	1.1814	2.095e-06	0.0991
	2	27807624	rs13026621	G	A	0.8488	2.096e-06	0.7208
	2	27814343	rs4665996	T	C	0.8487	2.132e-06	0.7105
	2	27856793	rs2384659	G	A	0.848	2.165e-06	0.6302
	15	49992814	rs690765	T	G	0.835	2.18e-06	0.1732
	9	22071750	rs4451405	G	A	1.1813	2.225e-06	0.2875
	9	14533584	rs10961555	G	C	0.8174	2.257e-06	0.5504
	2	27834444	rs4665999	T	C	0.8487	2.273e-06	0.695
	2	27838058	rs11127071	C	A	0.8487	2.313e-06	0.6955
	2	27839107	rs6737921	T	C	0.8488	2.328e-06	0.6956
	2	27841305	rs6756238	G	A	0.8488	2.349e-06	0.6962
	6	32583328	rs9271344	T	C	1.2043	2.356e-06	0.3948
	6	32625026	rs924028642	G	A	1.2356	2.378e-06	0.4291
	11	18431377	rs78515595	T	C	1.2386	2.386e-06	0.6077
	11	18429991	rs35292478	A	C	1.238	2.394e-06	0.6086
	2	27847364	rs2384654	C	T	0.8489	2.448e-06	0.6753
	11	5796762	rs7110476	A	G	0.8203	2.771e-06	0.8312
	9	22064391	rs8181050	G	A	1.18	2.81e-06	0.3687
	2	27787540	rs12714204	T	C	0.8494	2.863e-06	0.5851
	2	27757150	rs4665381	A	C	0.8485	2.882e-06	0.7178
	2	27767107	rs1972669	T	G	0.849	2.897e-06	0.7081
	15	49868818	rs62021589	T	G	1.182	2.908e-06	0.0853
	6	32614749	rs17612489	T	A	1.2107	2.915e-06	0.5504
	2	27937807	rs7562914	C	A	1.177	3.001e-06	0.8608
	9	133953983	rs73658919	A	G	1.2916	3.099e-06	0.7155
	11	18415330	rs34740438	C	A	1.2305	3.143e-06	0.7752
	2	27833752	rs6718128	C	T	0.8506	3.2e-06	0.8977
	2	27920064	rs9941696	C	T	1.1753	3.287e-06	0.9003
	2	27915659	rs7586655	A	G	1.1753	3.328e-06	0.8212
	15	49716845	rs16962440	A	G	1.1736	3.331e-06	0.0899
	6	32678206	rs3129726	G	A	1.2352	3.357e-06	0.5952
	9	22061614	rs1537378	A	G	1.1785	3.358e-06	0.3525
	6	32628103	rs9273480	A	G	1.2228	3.401e-06	0.7178
	22	21147077	rs79462859	G	A	2.0309	3.41e-06	0.7714
	2	27768808	rs1080060	T	A	0.8501	3.443e-06	0.6964
	2	27768072	rs4493210	G	T	0.85	3.447e-06	0.6956
	2	27804432	rs28381983	T	C	0.8516	3.448e-06	0.9205
	16	54042041	rs8049988	A	G	1.2175	3.49e-06	0.5933
	8	106564652	rs28416651	G	A	1.174	3.514e-06	0.5274
	20	61295254	rs111332410	C	T	1.4596	3.547e-06	0.0205
	2	27815278	rs6738089	A	G	0.8513	3.555e-06	0.6377
	2	27772879	rs6749052	A	T	0.8505	3.576e-06	0.6975
	2	27855239	rs4666005	A	G	0.8509	3.61e-06	0.6379
	2	27852637	rs6547738	A	G	0.8509	3.613e-06	0.6384
	6	32602482	rs3104369	A	G	0.8195	3.642e-06	0.4241
	2	27828292	rs62138969	G	A	0.8513	3.664e-06	0.6451
	6	31322559	rs2523608	G	A	0.8429	3.669e-06	0.8812
	2	72093666	rs1563738	C	G	0.7462	3.681e-06	0.2595
	15	49712941	rs34813196	C	T	1.1729	3.767e-06	0.0718
	11	18397146	rs78950598	G	A	1.2369	3.792e-06	0.7331
	6	32624038	rs533155786	C	T	1.2324	3.894e-06	0.6087
	9	133952024	rs928674	A	G	1.279	3.992e-06	0.9721
	11	18404299	rs78098319	G	A	1.2321	4.002e-06	0.6825
	4	100248642	rs145452708	G	C	0.5177	4.088e-06	0.3618
	6	32674059	rs3134968	A	G	0.8361	4.118e-06	0.9258
	2	27794150	rs4260197	C	G	0.8521	4.139e-06	0.6523
	4	29429804	rs73226808	C	T	1.5263	4.15e-06	0.0512
	9	133959740	rs72768534	G	C	1.2713	4.187e-06	0.8709
	2	27755168	rs4665986	G	A	0.8507	4.207e-06	0.7488
	2	27851120	rs12615690	T	C	0.8518	4.214e-06	0.6101
	9	133959518	rs72768533	C	G	1.2712	4.215e-06	0.8666
	15	49735665	rs12916839	C	T	1.1791	4.329e-06	0.0146
	9	133947345	rs7858204	G	A	1.2878	4.35e-06	0.8878
	2	27848586	rs4666003	A	C	0.8522	4.405e-06	0.624
	2	27848397	rs4665384	A	G	0.8522	4.41e-06	0.6241
	2	27847606	rs6749426	T	C	0.8522	4.431e-06	0.6256
	6	10416134	rs1051512	C	T	1.7163	4.452e-06	0.1113
	11	18422487	rs6498	C	A	1.2288	4.46e-06	0.7362
	4	100249726	rs138495951	G	A	0.5192	4.478e-06	0.3872
	15	49744567	rs11634786	T	C	0.8531	4.491e-06	0.0765
	9	133947180	rs7875478	A	T	1.2862	4.503e-06	0.9068
	2	27778010	rs6761095	G	T	0.8518	4.519e-06	0.6477
	2	27893670	rs13033077	T	C	1.1724	4.554e-06	0.7812
	6	32626040	rs4713570	C	T	1.2297	4.554e-06	0.829
	6	32625209	rs941707873	C	T	1.2119	4.605e-06	0.2477
	17	3839874	rs35334668	A	G	1.2989	4.729e-06	0.8715
	11	18411497	rs73434674	C	A	1.227	4.818e-06	0.7392
	11	18410861	rs113003553	T	C	1.2272	4.827e-06	0.7384
	13	75903368	rs8002811	G	T	1.311	4.853e-06	0.1385
	15	96863169	rs2398180	C	T	1.1851	4.93e-06	0.6633
